# Supplementary material for: Ephemeral Speciation in a New Guinean Honeyeater Complex (Aves: Melidectes)
Source: Mol Ecol. 2025 Apr 11;34(21):e17760. doi: 10.1111/mec.17760 (PMC12573753; doi:10.1111/mec.17760)
Supplement: Supplementary file 2 — Table S4. List of all samples included in this study. Information on museum vouchers, morphological species and sex identifications, sampling localities and years as well as depth‐of‐coverage estimates are provided. Codes for each museum collection are explained at the bottom of the sheet. [file MEC-34-e17760-s003.xlsx]

## Sheet: Sheet1
Voucher	Species	Subsp	Sex	Locality	Elevation (m)	latitude	longitude	Year	Depth-of-coverage	Notes
AMNH SKIN342741	belfordi	kinneari	Male	Habbema Lake	3225	-4.17	138.67	1938	8.4028
AMNH SKIN348218	belfordi	belfordi	Male	Above Nonduge, Wahgi Valley, Eastern Ranges	NA	-5.83	144.25	1950	8.439
AMNH SKIN348219	belfordi	schraderensis	Male	Base camp mt Hagen, Eastern Ranges	NA	-5.8	144.05	1950	7.5623
AMNH SKIN348220	belfordi	belfordi	Male	Mt. Wilhelm, Wahgi Region, Eastern Ranges	NA	-5.78	145.03	1950	9.9813
AMNH SKIN693827	belfordi	brassi	Male	Owgarra, Angabunga River, SE Peninsula	2125	-8.6	147.03	1904	6.0907
AMNH SKIN693831	belfordi	brassi	Male	Mt. Cameron, Owen Stanley Mts., SE Pensinsula	1980	-8.88	147.19	1896	4.6783
AMNH SKIN787322	belfordi	schraderensis	Female	Ambulama, N. Slopes Mt. Hagen, Eastern Ranges	NA	-5.74	144.04	1955	12.1215
ANWCB25193	belfordi	hyb?	Unknown	Wagau Area, Herzog Mts.	NA	-6.8	146.8	1973	21.1426	Presumed hybrid
ANWCB25436	belfordi	hyb?	Unknown	Wagau Area, Herzog Mts.	NA	-6.8	146.8	1977	15.756	Presumed hybrid
ANWCB25437	belfordi	hyb?	Unknown	Wagau Area, Herzog Mts.	NA	-6.8	146.8	1975	18.2368	Presumed hybrid
ANWCB25448	belfordi	hyb?	Unknown	Wagau Area, Herzog Mts.	NA	-6.8	146.8	1976	17.8575	Presumed hybrid
ANWCB25599	belfordi	hyb?	Unknown	Wagau Area, Herzog Mts.	NA	-6.8	146.8	1974	11.5497	Presumed hybrid
Bishop101367	belfordi	belfordi	Unknown	Bulldog Rd., 12mi from Edie Cree, SE Peninsula	2500	-7.5	146.66	1972	14.8797
Bishop101647	belfordi	belfordi	Unknown	Mt. Kaindi, 5mi from Wau, SE Peninsula	2100	-7.57	146.67	1972	10.3005
Bishop103293	belfordi	belfordi	Unknown	N.NW slopes of Mt. Bosavi, Eastern Ranges	1400	-6.55	142.82	1973	6.3094
NRM90172392	belfordi	joyceyi	Male	Tage Lake	NA	-4	136.2	1953	22.6456
NRM90172391	belfordi	belfordi	Male	MOROBE	NA	-7.1	146.5	1933	18.0399
NRM90172393	belfordi	schraderensis	Male	SCHRADERBERG	2070	-4.88	144.22	1913	13.7345
AMNH SKIN693829	belfordi	brassi	Male	Mt. Victoria, Owen Stanley Mts., SE Peninsula	1829	-8.89	147.53	1896	5.3536
AMNH SKIN766015	belfordi	schraderensis	Male	Mt. Ifal, Border Ranges	2225	-4.98	141.72	1954	9.8778
AMNH SKIN816498	belfordi	brassi	Female	Mount Albert Edward, SE Peninsula	2250	-8.42	147.33	1969	7.803
AMNH SKIN693818	belfordi	griseirostris	Male	Mt. Goliath, Border Ranges	NA	-4.69	139.83	1911	9.9213
AMNH SKIN693821	belfordi	griseirostris	Male	Mt. Goliath, Border Ranges	1524	-4.69	139.83	1911	6.3915
AMNH SKIN693822	belfordi	griseirostris	Male	Mt. Goliath	3340	-4.69	139.83	1911	6.265
AMNH SKIN693824	belfordi	griseirostris	Female	Mt. Goliath, Border Ranges	NA	-4.69	139.83	1911	8.4607
AMNH SKIN693825	belfordi	griseirostris	Female	Mt. Goliath, Border Ranges	NA	-4.69	139.83	1911	6.3352
AMNH SKIN302509	belfordi	joyceyi	Male	Weylandgeb, Kunupi	3890	-3.87	135.72	1931	5.6822
AMNH SKIN693812	belfordi	joyceyi	Unknown	Mt. Kunupi, Weyland Mts. (N. of Chas-Louis Mts.), Western Ranges	1829	-3.83	135.92	1920	6.5221
AMNH SKIN693813	belfordi	joyceyi	Unknown	Mt. Kunupi, Weyland Mts. (N. of Chas-Louis Mts.), Western Ranges	1830	-3.83	135.92	1920	6.1487
AMNH SKIN693814	belfordi	joyceyi	Unknown	Mt. Kunupi, Weyland Mts. (N. of Chas-Louis Mts.), Western Ranges	1831	-3.83	135.92	1920	1.9841
AMNH SKIN693816	belfordi	joyceyi	Female	Mt. Kunupi, Weyland Mts. (N. of Chas-Louis Mts.), Western Ranges	1832	-3.83	135.92	1920	4.5176
AMNH SKIN342727	belfordi	kinneari	Male	Bernhard Camp, NW Lowlands	1800	-3.48	139.22	1939	6.003
AMNH SKIN342732	belfordi	kinneari	Male	Bernhard Camp, NW Lowlands	3150	-3.48	139.22	1939	6.4721
AMNH SKIN342738	belfordi	kinneari	Female	Bernhard Camp, NW Lowlands	2150	-3.48	139.22	1939	6.5611
AMNH SKIN342745	belfordi	kinneari	Male	Lake Habbema, Western Ranges	2800	-4.15	138.65	1938	8.1176
AMNH SKIN342767	belfordi	kinneari	Male	Mt. Wilhelmina, Western Ranges	3600	-4.25	138.75	1938	7.0092
AMNH SKIN342776	belfordi	kinneari	Male	Bele River, Western Ranges	2200	-3.98	138.87	1938	5.7906
AMNH SKIN342779	belfordi	kinneari	Female	Balim River, Western Ranges	1600	-4.5	139.3	1938	4.2563
AMNH SKIN792848	belfordi	schraderensis	Unknown	Mt. Kominjim, Schrader Mts. Terr., Eastern Ranges	NA	-5.22	144.52	1964	16.5447
AMNH SKIN766025	belfordi	x rufocrissalis	Female	Deikimdikin, Border Ranges	2134	-5.09	141.63	1954	7.8438	Morphological hybrid
AMNH SKIN787323	belfordi	x rufocrissalis	Male	Trepikama, W. Baiyer Valley, Eastern Ranges	NA	-5.83	144.18	1955	6.0582	Morphological hybrid
AMNH SKIN447961	belfordi	belfordi	Male	Mt.Misim, Morobe, SE Peninsula	NA	-7.28	146.78	1932	7.1826	Labelled as M. leucostephes stresemanni
NHMD615754	belfordi	x rufocrissalis	Unknown	Bruno Sawnill	2700	-5.76583	145.151	2018	21.4243	Morphological hybrid
NHMD615752	belfordi	x rufocrissalis	Unknown	Bruno Sawnill	2700	-5.76583	145.151	2017	23.7548	Morphological hybrid
NHMD615830	belfordi	x rufocrissalis	Unknown	Snow Pass	2100	-5.75852	145.183	2017	18.305	Morphological hybrid
AMNH SKIN693837	belfordi	brassi	Unknown	Betw. Mts. Musgrave & Scratchley	NA	-8.83	147.44	NA	1.6922	Took halfway point between the mountains
NHMD138574	belfordi	belfordi	Female	Lake Aunde	3700	-5.78611	145.059	2015	24.8035
NHMD307114	belfordi	brassi	Male	Macgregor camp, English Peaks	3524	-8.77968	147.505	2015	39.5619
NHMD615753	belfordi	x rufocrissalis	Unknown	Bruno Sawnill	2700	-5.76583	145.151	2017	20.5002	Morphological hybrid
NHMD138573	belfordi	belfordi	Female	Lake Aunde	3700	-5.78611	145.059	2015	20.5751
AMNH SKIN268048	foersteri	NA	Male	Sevia, Huon Peninsula	1980	-6.3	147.65	1929	5.657
AMNH SKIN268049	foersteri	NA	Female	Sevia, Huon Peninsula	1980	-6.3	147.65	1929	5.3104
AMNH SKIN693848	foersteri	NA	Female	Rawlinson Mts.	3200	-6.53	147.28	1910	8.3494
NHMD141534	foersteri	NA	Female	Wasaunon, Huon	2950	-6.09527	146.916	2016	24.9508
NHMD615246	foersteri	NA	Unknown	Wasaunon, Saruwaged Mts., Huon	2950	-6.09527	146.916	2016	26.4439
AMNH SKIN294348	leucostephes	NA	Male	Mts. near Siwi, Arfak, Bird's Head	NA	-1.5	134	1928	6.6774
AMNH SKIN294351	leucostephes	NA	Female	Mts. near Siwi, Arfak, Bird's Head	NA	-1.5	134	1928	6.8136
NRM572028	leucostephes	NA	Female	Vogelkop	NA	-1.6	133	1949	0.2722
NRM90172389	leucostephes	NA	Male	Vogelkop	NA	-1.6	133	1949	22.6781
AMNH DOT16093	leucostephes	NA	Female	Kumawa Mts., Bird's Nexk	1400	-3.98	133	1983	14.967
AMNH SKIN693798	leucostephes	NA	Male	Lehuma, Arfak, Bird's Head	NA	-1.48	134.05	1928	2.4477
AMNH SKIN268033	ochromelas	lucifer	Male	Sevia, Morobe Province, Huon Peninsula	1525	-6.3	147.65	1929	8.2546
AMNH SKIN268034	ochromelas	lucifer	Male	Sevia, Morobe Province, Huon Peninsula	1825	-6.3	147.65	1929	2.2869
AMNH SKIN268035	ochromelas	lucifer	Female	Sevia, Morobe Province, Huon Peninsula	1525	-6.3	147.65	1929	4.5426
AMNH SKIN268041	ochromelas	lucifer	Male	Zakaheme, Morobe Province, Huon Peninsula	1220	-6.33	147.65	1929	10.8004
AMNH SKIN268042	ochromelas	lucifer	Female	Zakaheme, Morobe Province, Huon Peninsula	1220	-6.33	147.65	1929	12.4531
AMNH SKIN693778	ochromelas	ochromelas	Unknown	Ambernoh River, NW Lowlands	NA	-2	137.8	NA	4.2578
AMNH SKIN302524	ochromelas	batesi	Male	Weylandgeb, Kunupi, Western Ranges	NA	-3.83	135.92	1931	4.7955
AMNH SKIN302525	ochromelas	batesi	Female	Weylandgeb, Kunupi, Western Ranges	NA	-3.83	135.92	1931	6.1593
AMNH SKIN693777	ochromelas	batesi	Male	Mt. Kunupi, Weyland Mts. ( N. of Chas-Louis Mts.), Western Ranges	NA	-3.83	135.92	1920	6.521
AMNH SKIN693780	ochromelas	batesi	Male	Owgarra, Angabunga River, SE Peninsula	NA	-8.5	147.03	1904	9.266
AMNH SKIN693781	ochromelas	batesi	Male	Avera, Aroa River, SE Peninsula	NA	-8.63	147.08	1903	6.1695
AMNH SKIN693791	ochromelas	batesi	Male	Bihagi, Head of Mambare R.	NA	-8.07	148.02	1906	8.0675
ANWCB04318	ochromelas	batesi	Male	HAUWUMNGYE (Haumnga), Morobe Prov	NA	-7.3	146.17	1966	18.5693
ANWCB08275	ochromelas	batesi	Unknown	Milne Bay, SE Peninsula	NA	-9.88	149.39	1969	12.3678
ANWCB25061	ochromelas	batesi	Unknown	Efogi c 30 km E Moresby	NA	-9.15	147.67	1970	14.3081
AMNH SKIN294346	ochromelas	ochromelas	Female	Lahuma	NA	-1.48	134.05	1928	5.0762
AMNH SKIN693772	ochromelas	ochromelas	Male	Mt. Ditschi, Arfakk, Bird's Head	NA	-1.25	134	1928	6.9606
AMNH SKIN693774	ochromelas	ochromelas	Unknown	Arfak, Bird's Head	NA	-1.25	134	NA	0.7674
AMNH SKIN693775	ochromelas	ochromelas	Female	Wondivoi, Wandammen, Bird's Neck	NA	-2.69	134.62	1928	5.3101
AMNH SKIN793085	ochromelas	ochromelas	Male	Mt. Bantjiet, S flank W. Tamrau Mts., Birds Head	NA	-0.65	132.33	1964	6.8015
AMNH SKIN793086	ochromelas	ochromelas	Male	Mt. Bantjiet, S flank W. Tamrau Mts., Birds Head	NA	-0.65	132.33	1964	9.3561
AMNH SKIN793089	ochromelas	ochromelas	Female	Mt. Bantjiet, S flank W. Tamrau Mts., Birds Head	NA	-0.65	132.33	1964	4.8326
AMNH SKIN693843	rufocrissalis	rufocrissalis	Male	Schradeburg, Sepik distr., Eastern Ranges	2070	-4.88	144.22	1913	5.3331
AMNH SKIN766022	rufocrissalis	rufocrissalis	Male	Ilkivip, Border Ranges, PNG	2225	-5.18	141.62	1954	7.5174
AMNH SKIN792849	rufocrissalis	rufocrissalis	Male	Mt. Kominjim, Schrader Mts. Terr., Eastern Ranges	NA	-5.22	144.52	1964	8.6939
AMNH SKIN817185	rufocrissalis	rufocrissalis	Male	Trauna Ridge, Western Highlands, Eastern Ranges	1220	-5.49	144.2	1984	3.4979
Bishop20240	rufocrissalis	rufocrissalis	Unknown	NG, Tambul, Eastern Ranges	2200	-5.88	143.95	1963	8.218
Bishop20250	rufocrissalis	rufocrissalis	Unknown	Mt. Giluwe, Eastern Ranges	2500	-6.05	143.88	1963	8.5022
Bishop23046	rufocrissalis	rufocrissalis	Unknown	Tari, Eastern Ranges	1615	-5.84	142.95	1963	9.1746
Bishop56519	rufocrissalis	rufocrissalis	Unknown	Mt. Bosavi, Eastern Ranges	1400	-6.6	142.86	1975	12.0232
Bishop98865	rufocrissalis	rufocrissalis	Unknown	Mt. Kaindi, SE Peninsula	2438	-7.57	146.67	1970	10.7179
AMNH SKIN809394	rufocrissalis	thomasi	Male	Awande, Eastern Ranges	1920	-6.56	145.57	1965	6.9237
AMNH SKIN809397	rufocrissalis	thomasi	Male	Awande, Eastern Ranges	1920	-6.56	145.57	1965	8.5524
AMNH SKIN809398	rufocrissalis	thomasi	Female	Mt. Karimui camp 4, Eastern Ranges	1768	-6.56	144.77	1965	6.1367
AMNH SKIN809399	rufocrissalis	thomasi	Female	Mt. Karimui camp 3, Eastern Ranges	1463	-6.56	144.77	1965	6.2252
AMNH SKIN809400	rufocrissalis	thomasi	Female	Mt. Karimui camp 3, Eastern Ranges	1554	-6.56	144.77	1965	4.8112
NHMD163577	rufocrissalis	rufocrissalis	Male	Denge Numbu	1700	-5.7625	145.198	2015	25.7494
NHMD138614	rufocrissalis	rufocrissalis	Female	Denge Numbu	1700	-5.7625	145.198	2015	23.5796
AMNH SKIN809403	rufocrissalis	thomasi	Male	Mt. Karimui camp 6, Eastern Ranges	2103	-6.56	144.77	1965	13.4081
AMNH SKIN809409	rufocrissalis	thomasi	Male	Mt. Karimui camp 8, Eastern Ranges	2621	-6.56	144.77	1965	12.8097
NHMD138617	rufocrissalis	rufocrissalis	Male	Denge Numbu	1700	-5.7625	145.198	2015	24.9501
NHMD138618	rufocrissalis	rufocrissalis	Male	Denge Numbu	1700	-5.7625	145.198	2015	19.8271
NHMD138615	rufocrissalis	rufocrissalis	Male	Denge Numbu	1700	-5.7625	145.198	2015	22.7827
NHMD138613	rufocrissalis	rufocrissalis	Female	Denge Numbu	1700	-5.7625	145.198	2015	25.9127
AMNH SKIN809402	rufocrissalis	thomasi	Male	Mt. Karimui camp 5, Eastern Ranges	1920	-6.56	144.77	1965	13.9217
NHMD138616	rufocrissalis	rufocrissalis	Female	Denge Numbu	1700	-5.7625	145.198	2015	20.6574
NRM90172395	torquatus	torquatus	Male	Vogelkop	NA	-1.6	133	1949	2.4758
AMNH SKIN294353	torquatus	torquatus	Male	Mts. near Siwi, Arfak, Bird's Head	NA	-1.5	134	1928	9.8848
AMNH SKIN342787	torquatus	mixtus	Female	Bele River, Western Ranges	NA	-3.98	138.87	1938	9.5561
AMNH SKIN766027	torquatus	mixtus	Male	Telefolmin, Border Ranges	NA	-5.12	141.63	1954	8.7398
AMNH SKIN809411	torquatus	polyphonus	Male	Awande near Okapa, Eastern Ranges	1920	-6.56	145.57	1965	12.7296
AMNH SKIN302528	torquatus	nuchalis	Female	Weylandgeb, Kunupi, Western Ranges	NA	-3.83	135.92	1931	8.1658
AMNH SKIN447962	torquatus	polyphonus	Male	Wau, SE Peninsula	1158	-7.35	146.7	1932	4.7339
AMNH SKIN693851	torquatus	torquatus	Female	Ditschi, Arfak, Bird's Head	NA	-1.25	134	1928	10.7308
AMNH SKIN693867	torquatus	emilii	Male	Bihagi, Head of Mambare River, SE Peninsula	NA	-8.1	148	1906	4.2674
AMNH SKIN693859	torquatus	emilii	Female	Owgarra, Angabung River, SE Peninsula	2134	-8.5	147.03	1904	3.4291
AMNH SKIN342786	torquatus	mixtus	Female	Balim River, Western Ranges	NA	-4.5	139.3	1938	2.6666
NHMD616062	torquatus	cahni	Unknown	Yawan Village	1421	-6.1325	146.843	2018	18.3395
AMNH SKIN268029	torquatus	cahni	Female	Zakaheme, Huon Peninsula	1219	-6.33	147.65	1929	12.6075
AMNH SKIN302529	torquatus	nuchalis	Female	Weylandgeb, Kunupi, Western Ranges	NA	-3.83	135.92	1931	5.2912
AMNH SKIN809410	torquatus	polyphonus	Female	Camp 2, Mt. Karimui, Eastern Ranges	1372	-6.56	144.77	1965	0.4024
NHMD616058	torquatus	cahni	Unknown	Yawan Village	1421	-6.1325	146.843	2018	21.2848
AMNH SKIN302527	torquatus	nuchalis	Female	Weylandgeb, Kunupi	NA	-3.83	135.92	1931	7.6096
Abbreviation	Institution
ANWC	Australian National Wildlife Collection
AMNH	American Museum of Natural History
Bishop	Bernice Pauahi Bishop Museum
NHMD	Natural History Museum Denmark
NRM	Swedish Museum of Natural History
