# Supplementary material for: Ephemeral Speciation in a New Guinean Honeyeater Complex (Aves: Melidectes)
Source: Mol Ecol. 2025 Apr 11;34(21):e17760. doi: 10.1111/mec.17760 (PMC12573753; doi:10.1111/mec.17760)
Supplement: Supplementary file 3 — Table S5. Estimates of observed heterozygosity for all species (and morphological hybrids) excluding M. torquatus . Columns include means, standard deviations, medians, minima and maxima of individual estimates within each population. [file MEC-34-e17760-s002.xlsx]

## Sheet: H0_summary_table
Population	Mean_H0	SD_H0	Median_H0	Min_H0	Max_H0
M. belfordi [Mount Yamin]	0.00354571	0.000248054	0.00366358	0.00327535	0.00376058
M. belfordi [Isolated]	0.00218273	0.000543367	0.0022553	0.000719951	0.00371934
M. belfordi [Overlap]	0.00307352	0.000528764	0.00299167	0.00230345	0.00390877
M. rufocrissalis	0.00303421	0.000791609	0.00294538	0.00129632	0.00400857
Hybrids	0.0031582	0.000915719	0.0032026	0.00225888	0.00396873
M. foersteri	0.0010399	0.000407434	0.000862978	0.000667371	0.00149507
M. leucostephes	0.00108172	0.0007731	0.000784798	0.000437286	0.00241116
M. ochromelas	0.00177225	0.000625885	0.00181031	0.00092809	0.00312352
