# Supplementary material for: Ephemeral Speciation in a New Guinean Honeyeater Complex (Aves: Melidectes)
Source: Mol Ecol. 2025 Apr 11;34(21):e17760. doi: 10.1111/mec.17760 (PMC12573753; doi:10.1111/mec.17760)
Supplement: Supplementary file 4 — Data S2. FST_plots. [file MEC-34-e17760-s001.zip]

Archive with 50 entries (50 files):
- Bel-Foe_FST.svg
- Bel-Leu_FST.svg
- Bel-Och_FST.svg
- Bel-RufNA_FST.svg
- Bel-Ruf_FST.svg
- BelANWC-BelIsoAll_FST.svg
- BelANWC-BelIsoE_FST.svg
- BelANWC-BelIsoW_FST.svg
- BelANWC-BelOL_FST.svg
- BelANWC-Foe_FST.svg
- BelANWC-Leu_FST.svg
- BelANWC-Och_FST.svg
- BelANWC-RufNA_FST.svg
- BelANWC-Ruf_FST.svg
- BelIsoAll-BelOL_FST.svg
- BelIsoAll-Och_FST.svg
- BelIsoAll-Ruf_FST.svg
- BelIsoE-Foe_FST.svg
- BelIsoE-Leu_FST.svg
- BelIsoW-BelIsoE_FST.svg
- BelIsoW-Foe_FST.svg
- BelIsoW-Leu_FST.svg
- BelOL-BelIsoE_FST.svg
- BelOL-BelIsoW_FST.svg
- BelOL-Foe_FST.svg
- BelOL-Leu_FST.svg
- BelOL-Och_FST.svg
- BelOL-RufNA_FST.svg
- BelOL-Ruf_FST.svg
- Foe-BelIsoAll_FST.svg
- Foe-Leu_FST.svg
- Foe-Och_FST.svg
- Leu-BelIsoAll_FST.svg
- Och-BelANWC_FST.svg
- Och-BelIsoE_FST.svg
- Och-BelIsoW_FST.svg
- Och-Leu_FST.svg
- Och-RufNA_FST.svg
- README.docx
- Ruf-BelIsoE_FST.svg
- Ruf-BelIsoW_FST.svg
- Ruf-Foe_FST.svg
- Ruf-Leu_FST.svg
- Ruf-Och_FST.svg
- RufNA-BelIsoAll_FST.svg
- RufNA-BelIsoE_FST.svg
- RufNA-BelIsoW_FST.svg
- RufNA-Foe_FST.svg
- RufNA-Leu_FST.svg
- RufNA-Och_FST.svg
